# Supplementary material for: Preoperative Evaluation of Perineural Invasion in Cervical Cancer: Development and Independent Validation of a Novel Predictive Nomogram
Source: Front Oncol. 2021 Dec 23;11:774459. doi: 10.3389/fonc.2021.774459 (PMC8733474; doi:10.3389/fonc.2021.774459)
Supplement: Supplementary Table 1 — The point assignments of the nomogram. [file Table_1.xlsx]

## Sheet: Sheet1
		Points
Age (years)		1.2*(Age-25)
Adenocarcinoma	No	30
	Yes	36
Tumor size (cm)		8.4*Size-2.6
LNE	No	30
	Yes	59
DSI	No	30
	Yes	51
FLI	No	30
	Yes	100
NACT	No	30
	Yes	4
